# Supplementary material for: In Silico Bioinformatics Analysis on the Role of Long Non-Coding RNAs as Drivers and Gatekeepers of Androgen-Independent Prostate Cancer Using LNCaP and PC-3 Cells
Source: Curr Issues Mol Biol. 2023 Sep 1;45(9):7257–74. doi: 10.3390/cimb45090459 (PMC10528188; doi:10.3390/cimb45090459)
Supplement: Supplementary file 1 [file cimb-45-00459-s001.zip]

Archive with 1 entries (1 files):
- cimb-2565815-supplementary.pdf
